# Supplementary material for: An oomycete NLP cytolysin forms transient small pores in lipid membranes
Source: Sci Adv. 2022 Mar 11;8(10):eabj9406. doi: 10.1126/sciadv.abj9406 (PMC8916740; doi:10.1126/sciadv.abj9406)
Supplement: Supplementary file 2 — Movies S1 to S4 [file sciadv.abj9406_movies_s1_to_s4.zip]

Archive with 4 entries (4 files):
- sciadv.abj9406_movie_s2.avi
- sciadv.abj9406_movie_s3.avi
- sciadv.abj9406_movie_s1.mov
- sciadv.abj9406_movie_s4.mov
